# Supplementary material for: Acoustic Backscatter Communication and Power Transfer for Batteryless Wireless Sensors
Source: Sensors (Basel). 2023 Mar 30;23(7):3617. doi: 10.3390/s23073617 (PMC10147092; doi:10.3390/s23073617)
Supplement: Supplementary file 1 [file sensors-23-03617-s001.zip]

Archive with 29 entries (19 files):
- sensors-2272236-supplementary1/
- sensors-2272236-supplementary1/AcousticBackscatterLowPower/
- sensors-2272236-supplementary1/AcousticBackscatterLowPower/Data S1/
- sensors-2272236-supplementary1/AcousticBackscatterLowPower/Data S1/2_meter_channel/
- sensors-2272236-supplementary1/AcousticBackscatterLowPower/Data S1/2_meter_channel/externalOscillator/
- sensors-2272236-supplementary1/AcousticBackscatterLowPower/Data S1/2_meter_channel/externalOscillator/4Symbols_sRate_1000_fc_210_external_1.8V.npz
- sensors-2272236-supplementary1/AcousticBackscatterLowPower/Data S1/2_meter_channel/externalOscillator/4Symbols_sRate_1000_fc_215_external_1.8V.npz
- sensors-2272236-supplementary1/AcousticBackscatterLowPower/Data S1/2_meter_channel/externalOscillator/4Symbols_sRate_1000_fc_220_external_1.8V.npz
- sensors-2272236-supplementary1/AcousticBackscatterLowPower/Data S1/2_meter_channel/internalOscillator/
- sensors-2272236-supplementary1/AcousticBackscatterLowPower/Data S1/2_meter_channel/internalOscillator/4Symbols_sRate_1000_fc_210_internal_1.8V.npz
- sensors-2272236-supplementary1/AcousticBackscatterLowPower/Data S1/2_meter_channel/internalOscillator/4Symbols_sRate_1000_fc_215_internal_1.8V.npz
- sensors-2272236-supplementary1/AcousticBackscatterLowPower/Data S1/2_meter_channel/internalOscillator/4Symbols_sRate_1000_fc_220_internal_1.8V.npz
- sensors-2272236-supplementary1/AcousticBackscatterLowPower/Data S1/3_meter_channel/
- sensors-2272236-supplementary1/AcousticBackscatterLowPower/Data S1/3_meter_channel/externalOsciallator/
- sensors-2272236-supplementary1/AcousticBackscatterLowPower/Data S1/3_meter_channel/externalOsciallator/4Symbols_sRate_1000_fc_205_external_1.8V.npz
- sensors-2272236-supplementary1/AcousticBackscatterLowPower/Data S1/3_meter_channel/externalOsciallator/4Symbols_sRate_1000_fc_225.9_external_1.8V.npz
- sensors-2272236-supplementary1/AcousticBackscatterLowPower/Data S1/3_meter_channel/externalOsciallator/4Symbols_sRate_1000_fc_237_external_1.8V.npz
- sensors-2272236-supplementary1/AcousticBackscatterLowPower/Data S1/3_meter_channel/internalOscillator/
- sensors-2272236-supplementary1/AcousticBackscatterLowPower/Data S1/3_meter_channel/internalOscillator/4Symbols_sRate_1000_fc_205_internal_1.8V.npz
- sensors-2272236-supplementary1/AcousticBackscatterLowPower/Data S1/3_meter_channel/internalOscillator/4Symbols_sRate_1000_fc_225.9_internal_1.8V.npz
- sensors-2272236-supplementary1/AcousticBackscatterLowPower/Data S1/3_meter_channel/internalOscillator/4Symbols_sRate_1000_fc_237_internal_1.8V.npz
- sensors-2272236-supplementary1/AcousticBackscatterLowPower/Data S2/
- sensors-2272236-supplementary1/AcousticBackscatterLowPower/Data S2/IR_GW2_210kHz.npz
- sensors-2272236-supplementary1/AcousticBackscatterLowPower/Data S2/IR_GW2_215kHz.npz
- sensors-2272236-supplementary1/AcousticBackscatterLowPower/Data S2/IR_GW2_220kHz.npz
- sensors-2272236-supplementary1/AcousticBackscatterLowPower/Data S2/IR_GW3_205kHz.npz
- sensors-2272236-supplementary1/AcousticBackscatterLowPower/Data S2/IR_GW3_225.9kHz.npz
- sensors-2272236-supplementary1/AcousticBackscatterLowPower/Data S2/IR_GW3_237kHz.npz
- sensors-2272236-supplementary1/AcousticBackscatterLowPower/Readme.md
