# Supplementary material for: Acoustic Backscatter Communication and Power Transfer for Batteryless Wireless Sensors
Source: Sensors (Basel). 2023 Mar 30;23(7):3617. doi: 10.3390/s23073617 (PMC10147092; doi:10.3390/s23073617)
Supplement: Supplementary file 1 [file sensors-23-03617-s001.zip › sensors-2272236-supplementary1/AcousticBackscatterLowPower/Readme.md]

# Acoustic Backscatter - Recorded Data

This folder contains recorded messages from an acoustic backscatter tag
for through metal communication. 

The code and more detailed explanation for decoding the recorded messages can be found at the 
[Acoustic Backscatter Reader Repository](https://collaborating.tuhh.de/e-24/public/acoustic-backscatter/backscatterreader). 

If you have any questions, please don't hesitate to contact me at peter.oppermann@tuhh.de


### Channel Impulse Responses

Each file contains a complex baseband channel impulse response with a sampling rate of 16kHz. 
It can be opened using the numpy module in python.  
